# Supplementary material for: Using Growth and Transpiration Phenotyping Under Controlled Conditions to Select Water Efficient Banana Genotypes
Source: Front Plant Sci. 2019 Mar 26;10:352. doi: 10.3389/fpls.2019.00352 (PMC6443892; doi:10.3389/fpls.2019.00352)
Supplement: Supplementary file 7 [file Table_3.xlsx]

## Sheet: supplTable3
Supplementary table 3: 23 transpiration dynamic variables describing the daily transpiration pattern. Every variable is depicted by a letter, corresponding to Fig 3, formulas are derived by letters. Variables are classified (Type column): a) the duration of every segment, b) the segment specific transpiration volume, c) transpiration rates relative to the night water loss rate, d) the relative de…
	Trait	Description	Unit	Normalized by plant mass	Type	Formula	Transpiration Group
							Group A	Group B
A	duration_Start	duration of the start segment	[h]		a		0.457 ± 0.332	0.585 ± 0.277
B	duration_Maximum	duration of the maximum transpiration segment	[h]		a		6.853 ± 0.981	7.467 ± 0.475
C	duration_Reduction	duration of the reduced transpiration segment	[h]		a		4.714 ± 0.833	3.947 ± 0.439
D	relTransp_Night	night time transpiration	[mL/g]	x	b		0.038 ± 0.011	0.064 ± 0.019
E	relTransp_Start	transpiration in the start segment	[mL/g]	x	b		0.004 ± 0.004	0.008 ± 0.005
F	relTransp_Maximum	transpiration in the maximum segment	[mL/g]	x	b		0.116 ± 0.048	0.258 ± 0.057
G	relTransp_Reduction	transpiration in the reduced segment	[mL/g]	x	b		0.042 ± 0.011	0.079 ± 0.016
H	relTransp_Day	day time (light on) transpiration	[mL/g]	x	b	E+F+G	0.162 ± 0.055	0.34 ± 0.072
I	relTransp_dayNight	24 h transpiration	[mL/g]	x	b	D+E+F+G	0.2 ± 0.059	0.406 ± 0.074
J	transp_Night_propDaily	transpiration in the night relative to the 24h transpiration	[]		b	D/I	0.007 ± 0.004	0.012 ± 0.004
K	transp_Start_propDaily	transpiration in the start segment relative to the 24h transpiration	[]		b	E/I	0.017 ± 0.006	0.034 ± 0.007
L	transp_Maximum_propDaily	transpiration in the maximum segment relative to the 24h transpiration	[]		b	F/I	0.009 ± 0.003	0.02 ± 0.004
M	transp_Reduction_propDaily	transpiration in the reduced segment relative to the 24h transpiration	[]		b	G/I	0.199 ± 0.061	0.155 ± 0.042
N	relTranspRate_Start	transpiration rate in the start segment	[mL/(h*g)]	x	c	E/A	0.019 ± 0.019	0.019 ± 0.013
O	relTranspRate_Maximum	transpiration rate in the maximum segment	[mL/(h*g)]	x	c	F/B	0.56 ± 0.094	0.63 ± 0.054
P	relTranspRate_Reduction	transpiration rate in the reduced segment	[mL/(h*g)]	x	c	G/C	0.218 ± 0.037	0.19 ± 0.025
Q	transpRate_Start_propNight	transpiration rate in the start segment relative to the night time transpiration rate	[]		c	N/(D/12h)	2.184 ± 1.033	2.541 ± 0.854
R	transpRate_Maximum_propNight	transpiration rate in the maximum segment relative to the night time transpiration rate	[]		c	O/(D/12h)	5.628 ± 2.117	7.18 ± 2.24
S	transpRate_Reduction_propNight	transpiration rate in the reduced segment relative to the night time transpiration rate	[]		c	P/(D/12h)	3.078 ± 1.038	4.053 ± 1.111
T	transpRate_Day_propNight	transpiration rate in the day relative to the night time transpiration rate	[]		c	H/D	4.528 ± 1.791	5.904 ± 1.738
U	relmLSave	the volume of water saved by the reduction feature	[mL/g]	x	d	(E+F+(C*O))-H	0.035 ± 0.013	0.06 ± 0.018
V	closureProp	the relative decrease of transpiration rate between maximal and reduced segment	[]		d	1-(P/O)	0.438 ± 0.056	0.421 ± 0.064
W	propSave	the volume of water saved by the reduction feature relative to the whole day transpiration	[]		d	1-(H / (E+F+(C*O)))	0.176 ± 0.036	0.146 ± 0.029
